# Supplementary material for: Quality and reliability of diabetic nephropathy–related videos on TikTok and Bilibili: A cross-sectional content analysis
Source: Medicine (Baltimore). 2026 Jun 12;105(24):e49308. doi: 10.1097/MD.0000000000049308 (PMC13268428; doi:10.1097/MD.0000000000049308)
Supplement: Supplementary file 1 [file medi-105-e49308-s001.xlsx]

## Sheet: Sheet1
NO.	source	Type of certifed uploaders	Video URL	Video length(s)	Likes	Collections	Comments	Shares	GQS score	mDISCERN score	JAMA-Authorship	JAMA-Attribution	JAMA-Currency	JAMA-Disclosure	Epidemiology	Etiology	Symptoms	Diagnosis	Treatment	Prevention
1	TikTok	Specialist	https://www.douyin.com/video/7523155635341380910	44	2345	1249	326	620	3	2	1	0	0	1	1	0	1	0	0	1
2	TikTok	Specialist	https://www.douyin.com/video/7514927646380199204	124	20084	14627	650	4892	4	4	1	1	0	1	1	0	1	1	1	1
3	TikTok	Specialist	https://www.douyin.com/video/7498237250078133542	162	1201	604	46	227	3	3	1	0	0	1	0	0	1	1	1	0
4	TikTok	Non-specialist	https://www.douyin.com/video/7501887363872001318	125	81322	65678	2133	23433	3	2	1	1	0	1	0	0	1	0	0	0
5	TikTok	Specialist	https://www.douyin.com/video/7464438363269893434	143	494	219	75	99	3	3	1	0	0	1	0	0	1	0	1	0
6	TikTok	Specialist	https://www.douyin.com/video/7530557582625246506	198	10287	4188	240	1691	3	3	1	0	0	1	0	0	1	1	0	1
7	TikTok	Specialist	https://www.douyin.com/video/7522040120016653622	157	7336	3597	295	2091	5	4	1	1	0	1	0	0	0	0	0	1
8	TikTok	Specialist	https://www.douyin.com/video/7507168410078399783	28	2574	743	291	1069	3	2	1	0	0	1	1	0	0	0	0	1
9	TikTok	Specialist	https://www.douyin.com/video/7513523382522137919	216	1039	540	50	155	4	3	1	0	0	1	1	1	1	1	1	1
10	TikTok	Specialist	https://www.douyin.com/video/7485255213507464499	16	1137	552	439	577	2	2	1	0	0	1	0	0	0	0	1	0
11	TikTok	Individual user	https://www.douyin.com/video/7501621668701703484	738	24901	6406	2705	10418	3	2	1	0	0	1	0	1	1	1	1	1
12	TikTok	Specialist	https://www.douyin.com/video/7484893282535738658	258	2092	1360	84	380	5	4	1	1	0	1	1	0	0	0	1	1
13	TikTok	Individual user	https://www.douyin.com/video/7527997643672014134	109	4377	1000	466	1222	2	2	1	0	0	1	0	1	1	1	0	1
14	TikTok	Individual user	https://www.douyin.com/video/7455264837120134440	515	9475	1738	1008	1629	3	2	1	0	0	1	0	1	1	1	1	1
15	TikTok	Specialist	https://www.douyin.com/video/7510176999063833867	47	719	289	16	104	3	2	1	0	0	1	0	1	0	1	1	0
16	TikTok	Individual user	https://www.douyin.com/video/7528670776942415162	305	4691	1362	728	5234	2	2	1	0	0	1	0	1	1	1	1	1
17	TikTok	Specialist	https://www.douyin.com/video/7513050253361253695	38	3803	1224	351	652	3	2	1	0	0	1	0	0	0	1	0	0
18	TikTok	Specialist	https://www.douyin.com/video/7505324248357948712	163	242	137	34	70	4	3	1	0	0	1	0	0	1	1	1	0
19	TikTok	Individual user	https://www.douyin.com/video/7525464277254507791	46	32187	3143	2003	8240	2	2	0	0	0	1	0	1	0	1	0	1
20	TikTok	Individual user	https://www.douyin.com/video/7479257947650919738	110	5436	1706	587	3989	1	1	1	0	0	1	0	1	1	1	1	1
21	TikTok	Specialist	https://www.douyin.com/video/7519705052140932412	32	719	313	51	124	3	2	1	0	0	1	0	0	0	1	1	0
22	TikTok	Specialist	https://www.douyin.com/video/7504605389229509940	302	298	161	22	55	5	4	1	0	0	1	0	1	1	1	1	1
23	TikTok	Specialist	https://www.douyin.com/video/7509695821680528694	89	814	113	19	78	4	3	1	0	0	1	1	1	1	1	0	0
24	TikTok	Non-specialist	https://www.douyin.com/video/7530452506246827322	317	94468	60963	2652	94128	3	3	1	0	0	1	1	1	0	1	0	1
25	TikTok	Specialist	https://www.douyin.com/video/7508602082162183474	47	259	26	18	12	3	2	1	0	0	1	0	1	1	1	1	0
26	TikTok	Specialist	https://www.douyin.com/video/7502741265713237274	24	561	182	70	278	3	2	1	0	0	1	0	0	0	1	1	1
27	TikTok	Specialist	https://www.douyin.com/video/7499052493326781746	10	16194	6581	238	2809	2	2	1	0	0	1	0	0	1	1	0	0
28	TikTok	Specialist	https://www.douyin.com/video/7532417797255630122	172	3451	986	121	338	4	3	1	1	0	1	0	1	0	1	1	1
29	TikTok	Specialist	https://www.douyin.com/video/7535651583812783417	202	10140	7386	655	3885	5	3	1	0	0	1	0	1	1	1	0	1
30	TikTok	Individual user	https://www.douyin.com/video/7517969552664300835	576	6159	1248	442	1700	2	2	1	0	0	1	0	1	1	1	1	1
31	TikTok	Individual user	https://www.douyin.com/video/7513108782475513146	257	64618	17685	6980	66599	2	2	1	0	0	1	0	1	1	1	1	1
32	TikTok	Specialist	https://www.douyin.com/video/7477463358829088035	98	1984	1381	92	441	4	3	1	1	0	1	0	0	1	1	1	0
33	TikTok	Specialist	https://www.douyin.com/video/7532044572860452138	282	5715	2166	172	663	5	4	1	0	0	1	0	0	1	1	1	0
34	TikTok	Specialist	https://www.douyin.com/video/7502012730166037796	36	327	89	36	54	3	3	1	1	0	1	1	1	0	1	1	1
35	TikTok	Specialist	https://www.douyin.com/video/7472197878723693878	63	868	171	34	84	3	2	1	0	0	1	0	0	1	1	1	0
36	TikTok	Specialist	https://www.douyin.com/video/7518290393202363700	115	1657	582	80	130	4	3	1	1	0	1	1	0	1	1	1	0
37	TikTok	Specialist	https://www.douyin.com/video/7514984055055420712	151	5827	4462	374	1359	5	5	1	1	0	1	1	0	1	1	1	0
38	TikTok	Specialist	https://www.douyin.com/video/7482724449452690697	98	841	475	27	151	4	4	1	1	0	1	1	0	1	1	0	1
39	TikTok	Specialist	https://www.douyin.com/video/7521631523250933035	127	199	41	20	17	3	3	1	0	0	1	0	1	1	1	0	0
40	TikTok	Specialist	https://www.douyin.com/video/7508960417327123738	149	205	65	14	9	4	3	1	0	0	1	1	0	1	1	0	0
41	TikTok	Individual user	https://www.douyin.com/video/7523871179577822504	724	7544	1666	1813	3809	2	2	1	0	0	1	0	1	1	1	1	1
42	TikTok	Specialist	https://www.douyin.com/video/7535066086984879417	227	2196	1356	99	351	3	3	1	0	0	1	0	0	0	1	1	0
43	TikTok	Specialist	https://www.douyin.com/video/7510048086165589287	54	4867	4850	87	2677	3	3	1	0	0	1	0	0	0	1	1	0
44	TikTok	Non-specialist	https://www.douyin.com/video/7527597204719160616	42	44	8	3	8	2	2	1	0	0	1	0	0	1	1	0	0
45	TikTok	Specialist	https://www.douyin.com/video/7478653643542072611	146	645	259	36	143	3	3	1	0	0	1	0	1	1	1	1	1
46	TikTok	Specialist	https://www.douyin.com/video/7493735914632400138	16	3298	1502	311	1750	2	2	1	0	0	1	0	0	1	1	1	0
47	TikTok	Specialist	https://www.douyin.com/video/7506129543783189820	87	376	229	29	201	3	2	1	0	0	1	0	1	1	1	1	0
48	TikTok	Specialist	https://www.douyin.com/video/7487857869023399206	23	680	385	132	172	3	2	1	0	0	1	0	0	1	1	0	0
49	TikTok	Specialist	https://www.douyin.com/video/7519500640729484544	80	301	93	13	34	3	3	1	0	0	1	1	0	1	1	0	1
50	TikTok	Specialist	https://www.douyin.com/video/7523130074174868782	120	10637	4224	209	2479	4	3	1	1	0	1	0	0	1	1	1	0
51	TikTok	Specialist	https://www.douyin.com/video/7504969768777092404	148	213	69	23	31	3	2	1	0	0	1	1	0	0	1	0	0
52	TikTok	Specialist	https://www.douyin.com/video/7505735299113635112	143	275	202	10	99	4	3	1	1	0	1	0	0	1	1	1	1
53	TikTok	Individual user	https://www.douyin.com/video/7521575746440285499	154	158	23	9	12	1	3	1	0	0	1	0	0	0	1	1	0
54	TikTok	Specialist	https://www.douyin.com/video/7516455870897589516	131	1234	503	37	193	3	3	1	0	0	1	0	0	0	1	0	0
55	TikTok	Specialist	https://www.douyin.com/video/7513917669575003419	77	87	24	1	5	3	2	1	0	0	1	0	0	1	1	1	0
56	TikTok	Specialist	https://www.douyin.com/video/7519706267969113403	29	497	134	32	52	3	3	1	0	0	1	1	0	0	1	0	0
57	TikTok	Non-specialist	https://www.douyin.com/video/7517604235350985996	132	21011	7547	534	2961	3	2	1	0	0	1	0	0	1	1	0	1
58	TikTok	Non-specialist	https://www.douyin.com/video/7514907796429671718	315	2081	621	42	204	4	3	1	1	0	1	0	1	0	1	0	1
59	TikTok	Specialist	https://www.douyin.com/video/7516902103991061819	128	70	40	8	15	4	2	1	0	0	1	0	0	1	1	1	0
60	TikTok	Specialist	https://www.douyin.com/video/7478248070325587215	156	1686	419	52	129	3	3	1	0	0	1	1	0	1	1	1	0
61	TikTok	Specialist	https://www.douyin.com/video/7530583538366745906	68	540	219	72	59	2	2	1	0	0	1	0	0	0	1	0	0
62	TikTok	Specialist	https://www.douyin.com/video/7473329972162104603	36	493	199	8	27	2	2	1	0	0	1	0	0	0	1	0	0
63	TikTok	Specialist	https://www.douyin.com/video/7480118879356783910	83	494	178	27	88	3	2	1	0	0	1	0	0	0	1	1	1
64	TikTok	Specialist	https://www.douyin.com/video/7530822525916433698	80	75	39	0	8	3	2	1	0	0	1	0	0	0	1	1	0
65	TikTok	Specialist	https://www.douyin.com/video/7525013667927051560	74	33	4	1	2	3	2	1	0	0	1	0	0	1	1	0	0
66	TikTok	Specialist	https://www.douyin.com/video/7503766338658143528	138	202	49	8	7	3	4	1	0	0	1	1	1	0	1	1	1
67	TikTok	Individual user	https://www.douyin.com/video/7508291798000209187	185	697	106	53	95	2	2	1	0	0	1	0	1	1	1	1	1
68	TikTok	Specialist	https://www.douyin.com/video/7504969179963985152	90	142	20	7	16	3	3	1	0	0	1	0	0	1	1	1	1
69	TikTok	Specialist	https://www.douyin.com/video/7527588819643993398	45	278	43	20	18	3	2	1	0	0	1	1	1	0	1	0	1
70	TikTok	Specialist	https://www.douyin.com/video/7481083578017795363	143	718	528	46	209	4	3	1	1	0	1	1	0	1	1	1	0
71	TikTok	Specialist	https://www.douyin.com/video/7523224648349355321	155	74	41	6	12	4	3	1	1	0	1	0	0	1	1	0	1
72	TikTok	Specialist	https://www.douyin.com/video/7523524707971288320	44	4993	2569	365	2099	3	3	1	0	0	1	0	0	1	1	1	0
73	TikTok	Specialist	https://www.douyin.com/video/7511973830873681191	24	1478	411	110	156	3	2	1	0	0	1	0	0	0	1	0	0
74	TikTok	Specialist	https://www.douyin.com/video/7510038035371805990	117	205	31	5	9	3	3	1	0	0	1	0	0	1	1	1	1
75	TikTok	Specialist	https://www.douyin.com/video/7524867693405637938	82	703	122	35	49	3	3	1	0	0	1	0	1	1	1	1	1
76	TikTok	Individual user	https://www.douyin.com/video/7506405471101291834	707	30168	6419	1322	3482	3	2	1	0	0	1	0	1	1	1	1	1
77	TikTok	Specialist	https://www.douyin.com/video/7474901116677934388	10	4048	1607	27	791	2	2	1	0	0	1	0	0	1	1	0	0
78	TikTok	Specialist	https://www.douyin.com/video/7499023370827173157	57	161	35	13	22	3	3	1	1	0	1	0	0	1	1	0	1
79	TikTok	Specialist	https://www.douyin.com/video/7505286978087292223	35	184	50	10	33	3	3	1	0	0	1	1	1	1	1	0	0
80	TikTok	Specialist	https://www.douyin.com/video/7530560822159854907	180	126	52	4	48	3	3	1	0	0	1	0	1	1	1	1	0
81	TikTok	Specialist	https://www.douyin.com/video/7481275643796262184	206	304	114	16	72	4	3	1	0	0	1	1	1	1	1	1	1
82	TikTok	Specialist	https://www.douyin.com/video/7528949139221253435	57	81	7	15	1	3	2	1	0	0	1	0	0	0	1	1	1
83	TikTok	Specialist	https://www.douyin.com/video/7488961225905163570	108	863	556	74	524	3	3	1	0	0	1	0	0	1	1	1	0
84	Bilibili	Specialist	https://www.bilibili.com/video/BV1kp421o7tv/?spm_id_from=333.337.search-card.all.click	2100	10	26	1	7	4	5	0	1	0	1	1	1	1	1	0	0
85	Bilibili	Specialist	https://www.bilibili.com/video/BV1jd4y1g7qU/?spm_id_from=333.337.search-card.all.click	2395	89	288	4	78	4	5	1	1	0	1	1	1	1	1	1	0
86	Bilibili	Specialist	https://www.bilibili.com/video/BV1jWsBzmEqn/?spm_id_from=333.337.search-card.all.click	147	6	1	0	1	3	3	1	0	0	1	1	0	0	1	1	1
87	Bilibili	Individual user	https://www.bilibili.com/video/BV1tN411W7G2/?spm_id_from=333.337.search-card.all.click	1506	26	64	1	17	3	3	0	0	0	1	0	1	1	1	1	0
88	Bilibili	Individual user	https://www.bilibili.com/video/BV12v411V7WP/?spm_id_from=333.337.search-card.all.click	1779	65	132	1	88	3	3	0	0	0	1	1	1	1	1	1	1
89	Bilibili	Non-specialist	https://www.bilibili.com/video/BV1PirSYoEi2/?spm_id_from=333.337.search-card.all.click	1388	23	54	1	52	3	3	1	1	0	1	1	0	1	1	0	1
90	Bilibili	Individual user	https://www.bilibili.com/video/BV1Wy421Y7BL/?spm_id_from=333.337.search-card.all.click	1550	9	43	1	15	3	3	0	1	0	1	0	0	0	1	1	0
91	Bilibili	Non-specialist	https://www.bilibili.com/video/BV1BL7VzhE2b/?spm_id_from=333.337.search-card.all.click	633	641	637	93	210	3	4	1	1	0	1	1	1	0	1	0	1
92	Bilibili	Non-specialist	https://www.bilibili.com/video/BV1SD4y1C78D/?spm_id_from=333.337.search-card.all.click	97	104	237	0	158	3	2	1	0	0	1	0	1	0	1	0	0
93	Bilibili	Individual user	https://www.bilibili.com/video/BV1uBrdYSEqc/?spm_id_from=333.337.search-card.all.click	2198	12	25	1	10	3	4	1	1	0	1	1	1	0	1	1	1
94	Bilibili	Specialist	https://www.bilibili.com/video/BV1cX4y1v7bQ/?spm_id_from=333.337.search-card.all.click	116	145	159	23	125	3	2	1	0	0	1	0	1	1	1	1	1
95	Bilibili	Individual user	https://www.bilibili.com/video/BV1vb4y1H7bR/?spm_id_from=333.337.search-card.all.click	271	95	49	65	66	2	2	0	0	0	1	0	1	1	1	1	0
96	Bilibili	Specialist	https://www.bilibili.com/video/BV1Wn4y1X7og/?spm_id_from=333.337.search-card.all.click	307	5	6	1	3	3	2	1	0	0	1	0	1	0	1	1	1
97	Bilibili	Specialist	https://www.bilibili.com/video/BV1CA4m1c7co/?spm_id_from=333.337.search-card.all.click	1548	16	53	5	14	4	5	1	1	0	1	1	1	0	1	1	0
98	Bilibili	Specialist	https://www.bilibili.com/video/BV1BGe2z8Ejx/?spm_id_from=333.337.search-card.all.click	225	376	297	45	42	3	3	1	0	0	1	1	1	1	1	1	1
99	Bilibili	Specialist	https://www.bilibili.com/video/BV1HS4y147Tv/?spm_id_from=333.337.search-card.all.click	1454	29	124	0	32	4	5	1	1	0	1	0	1	1	1	1	0
100	Bilibili	Non-specialist	https://www.bilibili.com/video/BV1NH4y1V79H/?spm_id_from=333.337.search-card.all.click	3992	17	60	0	8	3	3	1	0	0	1	0	0	0	1	0	0
101	Bilibili	Specialist	https://www.bilibili.com/video/BV15J4m1M7aQ/?spm_id_from=333.337.search-card.all.click	6811	9	19	0	6	4	5	1	1	0	1	1	1	0	1	1	1
102	Bilibili	Non-specialist	https://www.bilibili.com/video/BV1LF411R7Ca/?spm_id_from=333.337.search-card.all.click	2683	5	51	0	15	3	3	1	0	0	1	1	0	0	1	1	1
103	Bilibili	Non-specialist	https://www.bilibili.com/video/BV1nTyLY8Evj/?spm_id_from=333.337.search-card.all.click	698	8	18	0	9	3	3	1	1	0	1	0	1	1	1	1	1
104	Bilibili	Individual user	https://www.bilibili.com/video/BV1zsADezEUY/?spm_id_from=333.337.search-card.all.click	189	6	2	0	4	3	3	0	1	0	1	0	1	1	1	0	1
105	Bilibili	Non-specialist	https://www.bilibili.com/video/BV1Mu4m137rr/?spm_id_from=333.337.search-card.all.click	6805	21	60	0	17	3	4	0	1	0	1	0	1	1	1	1	0
106	Bilibili	Individual user	https://www.bilibili.com/video/BV14m4y1t7nY/?spm_id_from=333.337.search-card.all.click	73	14	23	1	53	2	3	0	0	0	1	0	1	0	1	0	0
107	Bilibili	Specialist	https://www.bilibili.com/video/BV19b421b7em/?spm_id_from=333.337.search-card.all.click	107	6	3	0	2	3	2	1	0	0	1	0	0	0	1	1	1
108	Bilibili	Individual user	https://www.bilibili.com/video/BV1aE41147Ad/?spm_id_from=333.337.search-card.all.click	83	9	20	0	19	3	2	0	0	0	1	0	0	0	1	1	0
109	Bilibili	Specialist	https://www.bilibili.com/video/BV1LeNEz6ECr/?spm_id_from=333.337.search-card.all.click	124	238	252	45	25	3	3	1	1	0	1	1	0	1	1	1	1
110	Bilibili	Specialist	https://www.bilibili.com/video/BV1Tm421g7wz/?spm_id_from=333.337.search-card.all.click	800	11	30	1	8	3	4	0	0	0	1	0	1	1	1	0	0
111	Bilibili	Specialist	https://www.bilibili.com/video/BV1mQ4y1a7ao/?spm_id_from=333.337.search-card.all.click	47	44	42	70	10	3	2	1	0	0	1	0	0	0	1	1	0
112	Bilibili	Specialist	https://www.bilibili.com/video/BV1BL411i7nC/?spm_id_from=333.337.search-card.all.click	163	2	1	0	1	3	3	1	0	0	1	1	0	1	1	1	1
113	Bilibili	Specialist	https://www.bilibili.com/video/BV1hd4y1A7T7/?spm_id_from=333.337.search-card.all.click	102	27	27	32	24	3	2	1	0	0	1	0	0	0	1	1	1
114	Bilibili	Specialist	https://www.bilibili.com/video/BV1QwxNz2EQg/?spm_id_from=333.337.search-card.all.click	167	0	1	0	0	3	3	1	0	0	1	0	0	1	1	1	0
115	Bilibili	Specialist	https://www.bilibili.com/video/BV1Mf4y1h7ck/?spm_id_from=333.337.search-card.all.click	130	3	1	0	4	3	3	1	0	0	1	0	0	1	1	1	0
116	Bilibili	Specialist	https://www.bilibili.com/video/BV1Hi42197iN/?spm_id_from=333.337.search-card.all.click	1834	2	10	0	1	4	4	1	1	0	1	1	0	0	1	1	0
117	Bilibili	Specialist	https://www.bilibili.com/video/BV14ABZYrEMF/?spm_id_from=333.337.search-card.all.click	2596	9	32	2	2	3	4	1	0	0	1	1	1	1	1	1	0
118	Bilibili	Specialist	https://www.bilibili.com/video/BV1LmsjzQEkE/?spm_id_from=333.337.search-card.all.click	178	1	1	0	0	3	3	1	0	0	1	0	0	1	1	1	0
119	Bilibili	Non-specialist	https://www.bilibili.com/video/BV1HT4y1L79W/?spm_id_from=333.337.search-card.all.click	349	22	34	5	15	2	2	0	0	0	1	0	0	0	1	0	0
120	Bilibili	Specialist	https://www.bilibili.com/video/BV1yJfNYrEqZ/?spm_id_from=333.337.search-card.all.click	99	0	0	0	0	3	3	1	0	0	1	0	1	1	1	1	0
121	Bilibili	Specialist	https://www.bilibili.com/video/BV1A4sqzoE28/?spm_id_from=333.337.search-card.all.click	57	9	7	1	0	3	2	1	0	0	1	0	1	1	1	1	0
122	Bilibili	Specialist	https://www.bilibili.com/video/BV1hYHSz8EY6/?spm_id_from=333.337.search-card.all.click	59	1	2	0	0	3	3	1	0	0	1	0	1	1	1	0	0
123	Bilibili	Specialist	https://www.bilibili.com/video/BV1MT4y1U7hi/?spm_id_from=333.337.search-card.all.click	50	1	2	0	0	3	3	1	0	0	1	0	1	0	1	0	0
124	Bilibili	Individual user	https://www.bilibili.com/video/BV1Gj7DzxEWV/?spm_id_from=333.337.search-card.all.click	26	42	36	1	3	2	2	0	0	0	1	0	1	0	1	0	0
125	Bilibili	Specialist	https://www.bilibili.com/video/BV116sozUEpp/?spm_id_from=333.337.search-card.all.click	114	4	1	0	0	3	3	1	0	0	1	0	0	1	1	1	1
126	Bilibili	Specialist	https://www.bilibili.com/video/BV1wa411F7RP/?spm_id_from=333.337.search-card.all.click	121	9	4	0	3	3	3	1	0	0	1	0	0	0	1	0	0
127	Bilibili	Specialist	https://www.bilibili.com/video/BV1KosgzHEvr/?spm_id_from=333.337.search-card.all.click	72	0	0	0	0	3	3	0	0	0	1	0	0	0	1	1	0
128	Bilibili	Specialist	https://www.bilibili.com/video/BV1324y1j7Nq/?spm_id_from=333.337.search-card.all.click	93	9	9	2	4	3	3	1	0	0	1	0	0	1	1	1	0
129	Bilibili	Specialist	https://www.bilibili.com/video/BV1QV4y157Bc/?spm_id_from=333.337.search-card.all.click	152	22	13	6	3	3	3	1	0	0	1	0	0	0	1	0	0
130	Bilibili	Specialist	https://www.bilibili.com/video/BV1UnNLzQE2m/?spm_id_from=333.337.search-card.all.click	185	4	6	0	0	3	3	1	0	0	1	0	0	1	1	1	0
131	Bilibili	Specialist	https://www.bilibili.com/video/BV1Bj41147d2/?spm_id_from=333.337.search-card.all.click	98	9	9	0	3	3	3	1	0	0	1	1	0	0	1	0	1
132	Bilibili	Specialist	https://www.bilibili.com/video/BV17J4m1s7VM/?spm_id_from=333.337.search-card.all.click	50	0	0	0	0	3	3	1	0	0	1	0	0	0	1	0	1
133	Bilibili	Specialist	https://www.bilibili.com/video/BV1dm4y1w7bP/?spm_id_from=333.337.search-card.all.click	115	3	6	3	0	3	3	1	0	0	1	0	0	1	1	0	0
134	Bilibili	Specialist	https://www.bilibili.com/video/BV1Nz4y1N7Ww/?spm_id_from=333.337.search-card.all.click	92	7	4	0	2	3	3	1	0	0	1	0	0	1	1	0	1
135	Bilibili	Non-specialist	https://www.bilibili.com/video/BV143411a72y/?spm_id_from=333.337.search-card.all.click	178	79	150	0	72	2	3	1	0	0	1	0	1	1	1	1	1
136	Bilibili	Specialist	https://www.bilibili.com/video/BV14HndzMEGd/?spm_id_from=333.337.search-card.all.click	1930	0	0	0	0	3	4	1	1	0	1	1	1	1	1	0	0
137	Bilibili	Individual user	https://www.bilibili.com/video/BV1oJ411N7g5/?spm_id_from=333.337.search-card.all.click	338	594	435	54	451	3	3	0	1	0	1	1	1	1	1	1	1
138	Bilibili	Non-specialist	https://www.bilibili.com/video/BV1ea411w7av/?spm_id_from=333.337.search-card.all.click	156	44	81	3	60	3	2	1	0	0	1	0	1	0	1	0	0
139	Bilibili	Specialist	https://www.bilibili.com/video/BV1hjhczJEtN/?spm_id_from=333.337.search-card.all.click	283	30	36	1	8	3	3	1	0	0	1	0	0	0	1	0	1
140	Bilibili	Specialist	https://www.bilibili.com/video/BV16N411k7Ht/?spm_id_from=333.337.search-card.all.click	45	0	0	0	0	3	2	1	0	0	1	0	0	1	1	0	0
141	Bilibili	Non-specialist	https://www.bilibili.com/video/BV1134y1V7oN/?spm_id_from=333.337.search-card.all.click	97	111	7	18	29	2	2	1	0	0	1	0	0	1	1	1	0
142	Bilibili	Specialist	https://www.bilibili.com/video/BV1Yp4y1a76t/?spm_id_from=333.337.search-card.all.click	157	1	2	0	0	3	3	1	0	0	1	0	1	0	1	1	1
143	Bilibili	Specialist	https://www.bilibili.com/video/BV1Gf421q79E/?spm_id_from=333.337.search-card.all.click	43	2	0	1	0	3	3	1	0	0	1	0	0	0	1	1	0
144	Bilibili	Specialist	https://www.bilibili.com/video/BV1qSkcYmEdQ/?spm_id_from=333.337.search-card.all.click	74	9	6	0	0	3	2	1	0	0	1	0	0	0	1	0	1
145	Bilibili	Specialist	https://www.bilibili.com/video/BV1n1ZCY5EJm/?spm_id_from=333.337.search-card.all.click	46	4	2	1	0	3	2	1	0	0	1	0	0	0	1	1	0
146	Bilibili	Individual user	https://www.bilibili.com/video/BV1Cm4y1d7vu/?spm_id_from=333.337.search-card.all.click	121	66	9	7	2	2	2	0	0	0	1	0	0	0	1	1	0
147	Bilibili	Individual user	https://www.bilibili.com/video/BV1uK4y1Z76n/?spm_id_from=333.337.search-card.all.click	114	40	40	3	14	2	2	1	0	0	1	0	0	1	1	0	0
148	Bilibili	Specialist	https://www.bilibili.com/video/BV1ph4y1b7Ms/?spm_id_from=333.337.search-card.all.click	74	1	0	0	0	3	3	1	0	0	1	0	0	0	1	0	1
149	Bilibili	Specialist	https://www.bilibili.com/video/BV1Wa411M7YH/?spm_id_from=333.337.search-card.all.click	67	2	0	0	1	3	3	1	0	0	1	0	0	1	1	0	0
150	Bilibili	Specialist	https://www.bilibili.com/video/BV1oN4y1F7QB/?spm_id_from=333.337.search-card.all.click	65	6	2	0	0	3	2	1	0	0	1	0	0	0	1	0	1
151	Bilibili	Specialist	https://www.bilibili.com/video/BV1Wi4y1e7go/?spm_id_from=333.337.search-card.all.click	36	0	0	0	1	3	2	1	0	0	1	0	0	0	1	0	1
152	Bilibili	Specialist	https://www.bilibili.com/video/BV14CtmziEku/?spm_id_from=333.337.search-card.all.click	66	15	9	3	2	3	3	1	0	0	1	0	0	0	1	0	0
153	Bilibili	Specialist	https://www.bilibili.com/video/BV12U4y1X74D/?spm_id_from=333.337.search-card.all.click	120	0	0	0	0	3	3	1	0	0	1	0	0	1	1	0	0
154	Bilibili	Specialist	https://www.bilibili.com/video/BV1FXKXzJE1g/?spm_id_from=333.337.search-card.all.click	71	15	20	0	0	2	2	1	0	0	1	0	0	0	1	1	0
155	Bilibili	Specialist	https://www.bilibili.com/video/BV1Rx4y117pq/?spm_id_from=333.337.search-card.all.click	32	0	0	0	0	2	2	1	0	0	1	0	0	1	1	0	0
156	Bilibili	Specialist	https://www.bilibili.com/video/BV1Ad4y1Z7qS/?spm_id_from=333.337.search-card.all.click	40	0	0	0	0	2	2	1	0	0	1	0	1	0	1	0	0
157	Bilibili	Specialist	https://www.bilibili.com/video/BV1Wc411E7J4/?spm_id_from=333.337.search-card.all.click	51	9	15	13	6	3	3	1	0	0	1	0	0	0	1	1	0
158	Bilibili	Specialist	https://www.bilibili.com/video/BV1vh4y1X7am/?spm_id_from=333.337.search-card.all.click	23	0	0	0	0	3	2	1	0	0	1	0	0	1	1	0	0
159	Bilibili	Specialist	https://www.bilibili.com/video/BV1KB4y1B7Jp/?spm_id_from=333.337.search-card.all.click	72	4	5	0	0	2	3	1	0	0	1	0	0	1	1	1	0
160	Bilibili	Specialist	https://www.bilibili.com/video/BV1Tb4y1A72k/?spm_id_from=333.337.search-card.all.click	22	4	0	0	0	2	2	1	0	0	0	0	0	0	1	1	0
161	Bilibili	Individual user	https://www.bilibili.com/video/BV1ZyynYzEAL/?spm_id_from=333.337.search-card.all.click	300	104	71	9	20	3	2	0	0	0	1	0	1	1	1	0	0
162	Bilibili	Specialist	https://www.bilibili.com/video/BV1RW4y1f7DU/?spm_id_from=333.337.search-card.all.click	79	44	54	2	17	3	3	1	0	0	1	0	1	0	1	0	0
163	Bilibili	Non-specialist	https://www.bilibili.com/video/BV1JW411d7xH/?spm_id_from=333.337.search-card.all.click	457	223	656	0	201	3	3	1	0	0	1	1	1	1	1	1	1
164	Bilibili	Specialist	https://www.bilibili.com/video/BV1xaxPzMEPM/?spm_id_from=333.337.search-card.all.click	45	1	1	0	0	3	2	1	0	0	1	0	0	0	1	0	1
165	Bilibili	Individual user	https://www.bilibili.com/video/BV1SE411Z7NW/?spm_id_from=333.337.search-card.all.click	350	376	234	27	160	3	3	0	0	0	1	0	1	0	1	1	0
166	Bilibili	Specialist	https://www.bilibili.com/video/BV1EK411b764/?spm_id_from=333.337.search-card.all.click	127	11	12	0	2	3	2	1	0	0	1	0	0	0	1	1	1
